# Supplementary material for: Bisphosphonate affects the behavioral responses to HCl by disrupting farnesyl diphosphate synthase in mouse taste bud and tongue epithelial cells
Source: Sci Rep. 2022 Dec 8;12:21246. doi: 10.1038/s41598-022-25755-5 (PMC9732047; doi:10.1038/s41598-022-25755-5)
Supplement: Supplementary file 2 — Supplementary Information 2. [file 41598_2022_25755_MOESM2_ESM.xlsx]

## Sheet: Fig.3
Bud count
date	No.	ctrl	taste bud		date	No.	rise15	taste bud
20210512	1-1	1	9		20210616	1-1	1	9
	1-2	2	10			1-2	2	12
20210402	1	3	9			2-1	3	8
	5	4	8		20210701	1-1	4	8
20190719	1-1	5	9			1-2	5	10
	1-2	6	10			2-1	6	9
20210512	2-1	7	9			2-2	7	10
20210610	3-1	8	9			3-2	8	7
2021-07-06	1-1	9	9			4-2	10	8
	1-2	10	8		20210526	1	11	8
		average	9				average	8.9
		s.e.	0.210819				s.e.	0.458258
							TTEST	0.845075
Cell count (CV)
date	No.	ctrl	taste bud	taste cell all	FDPS	CA4	marge	taste cell all/cell	FDPS/cell	CA4/cell	merge/cell			date	No.	rise15	taste bud	taste cell all	FDPS	CA4	marge	taste cell/cell	FDPS/cell	CA4/cell	merge/cell
20210402	1,1-1	1	7	72	23	24	16	10.2857	3.28571	3.42857	2.28571			20210402	1	1	5	46	21	18	21	9.2	4.2	3.6	4.2
	2	2	1	12	3	3	3	12	3	3	3				2	2	5	41	17	17	14	8.2	3.4	3.4	2.8
	3	3	6	76	18	24	23	12.6667	3	4	3.83333				3-1	3	8	81	22	29	22	10.125	2.75	3.625	2.75
	4	4	5	52	23	18	16	10.4	4.6	3.6	3.2				4	4	5	62	14	14	12	12.4	2.8	2.8	2.4
20190724	1	5	2	16	8	6	3	8	4	3	1.5			20200805	2	5	7	81	26	17	9	11.5714	3.71429	2.42857	1.28571
	2	6	3	36	14	7	6	12	4.66667	2.33333	2				3	6	5	62	20	16	16	12.4	4	3.2	3.2
20210512	1-1	7	9	136	54	55	45	15.1111	6	6.11111	5			20210512	1-1	7	4	55	21	13	12	13.75	5.25	3.25	3
	1-2	8	10	110	55	42	33	11	5.5	4.2	3.3				1-2	8	9	107	49	40	38	11.8889	5.44444	4.44444	4.22222
	2-1	9	6	80	25	20	17	13.3333	4.16667	3.33333	2.83333				2-1	9	8	109	50	38	35	13.625	6.25	4.75	4.375
	2-2	10	7	96	27	25	13	13.7143	3.85714	3.57143	1.85714				2-2	10	7	82	18	28	17	11.7143	2.57143	4	2.42857
20210603	1-1	11	4	60	15	15	14	15	3.75	3.75	3.5			20210526	1	11	8	91	30	25	19	11.375	3.75	3.125	2.375
	1-2	12	4	76	15	13	10	19	3.75	3.25	2.5				2	12	6	82	18	14	12	13.6667	3	2.33333	2
	2-1	13	5	41	24	12	7	8.2	4.8	2.4	1.4				3	13	4	55	18	19	12	13.75	4.5	4.75	3
	2-2	14	6	82	22	24	13	13.6667	3.66667	4	2.16667				4	14	6	77	22	22	13	12.8333	3.66667	3.66667	2.16667
	3-1	15	4	51	19	15	10	12.75	4.75	3.75	2.5				5	15	8	92	39	32	30	11.5	4.875	4	3.75
	3-2	16	5	47	21	16	15	9.4	4.2	3.2	3				6	16	7	81	18	28	15	11.5714	2.57143	4	2.14286
20210610	1-1	17	7	85	28	19	18	12.1429	4	2.71429	2.57143				7	17	5	66	26	26	23	13.2	5.2	5.2	4.6
	1-2	18	7	82	24	20	11	11.7143	3.42857	2.85714	1.57143				8	18	8	92	35	34	30	11.5	4.375	4.25	3.75
	2-1	19	7	65	19	19	15	9.28571	2.71429	2.71429	2.14286				9	19	6	91	15	30	10	15.1667	2.5	5	1.66667
	2-2	20	6	62	15	17	13	10.3333	2.5	2.83333	2.16667			20210616	1-1	20	9	101	45	33	21	11.2222	5	3.66667	2.33333
	3-1	21	7	71	17	20	13	10.1429	2.42857	2.85714	1.85714				1-2	21	12	141	49	27	20	11.75	4.08333	2.25	1.66667
	3-2	22	7	69	18	16	9	9.85714	2.57143	2.28571	1.28571				2-1	22	8	101	34	28	23	12.625	4.25	3.5	2.875
	4-1	23	5	52	16	12	7	10.4	3.2	2.4	1.4				2-2	23	7	71	33	24	18	10.1429	4.71429	3.42857	2.57143
	4-2	24	4	38	13	18	11	9.5	3.25	4.5	2.75				3-1	24	6	75	22	19	13	12.5	3.66667	3.16667	2.16667
20210624	1-1	25	6	64	26	21	18	10.6667	4.33333	3.5	3				3-2	25	5	71	33	25	21	14.2	6.6	5	4.2
	1-2	26	7	69	20	27	20	9.85714	2.85714	3.85714	2.85714				4-1	26	7	69	31	23	18	9.85714	4.42857	3.28571	2.57143
	2-1	27	8	72	29	33	19	9	3.625	4.125	2.375				4-2	27	6	98	34	28	20	16.3333	5.66667	4.66667	3.33333
	2-2	28	8	84	28	24	18	10.5	3.5	3	2.25			20210701	1-1	28	8	71	22	24	12	8.875	2.75	3	1.5
	3-1	29	8	60	26	22	10	7.5	3.25	2.75	1.25				1-2	29	10	92	40	32	20	9.2	4	3.2	2
	3-2	30	7	94	25	24	20	13.4286	3.57143	3.42857	2.85714				2-1	30	9	121	38	23	17	13.4444	4.22222	2.55556	1.88889
	4-1	31	6	90	30	21	18	15	5	3.5	3				2-2	31	10	96	28	24	17	9.6	2.8	2.4	1.7
	4-2	32	8	104	35	33	31	13	4.375	4.125	3.875				3-1	32	6	71	26	18	15	11.8333	4.33333	3	2.5
2021-07-06	1-1	33	6	80	20	27	12	13.3333	3.33333	4.5	2				3-2	33	7	61	21	23	18	8.71429	3	3.28571	2.57143
	1-2	34	3	41	18	17	15	13.6667	6	5.66667	5				4-1	34	6	59	19	15	10	9.83333	3.16667	2.5	1.66667
	2-1	35	7	102	39	24	19	14.5714	5.57143	3.42857	2.71429				4-2	35	8	73	20	17	16	9.125	2.5	2.125	2
	2-2	36	5	82	19	22	13	16.4	3.8	4.4	2.6
		average						11.8563	3.89729	3.5103	2.59444					average						11.677	4	3.5101	2.67593
		s.e.						0.424144	0.157617	0.142614	0.150625					s.e.						0.330168	0.185202	0.144401	0.15184
																TTEST						0.740541	0.673445	0.999243	0.704404
Cell count (FP)
date	No.	ctrl	FDPS	CA4	marge			date	No.	rise15	FDPS	CA4	marge
20190724	1	1	1	1	1			20210806	1-1	1	1	2	1
	2	2	1	1	1				1-2	2	2	1	1
	3	3	1	1	1				1-3	3	3	3	2
	4	4	1	1	1				1-4	4	1	1	1
	5	5	1	1	1				1-5	5	3	1	1
20210706	1-1	6	1	1	1				1-6	6	1	2	1
	1-2	7	1	1	1				1-7	7	2	4	1
	1-3	8	1	1	1				2-1	8	3	2	1
	2-1	9	1	1	1				2-2	9	3	1	1
	2-2	10	1	1	1				2-3	10	5	3	3
	2-3	11	1	3	1				2-4	11	3	1	1
	2-4	12	3	1	1				2-5	12	3	3	3
	2-5	13	1	1	1				2-6	13	3	3	3
	2-6	14	2	2	2				2-7	14	1	1	1
	2-7	15	1	1	1				2-8	15	1	1	1
	2-8	16	3	1	1				2-9	16	1	1	1
	2-9	17	1	3	1				2-10	17	2	0	0
	2-10	18	1	1	1				2-11	18	2	0	0
	2-11	19	1	1	1				3-1	19	5	2	1
	2-12	20	3	1	1				3-2	20	2	1	1
	2-13	21	1	3	1				3-3	21	3	2	1
	2-14	22	1	3	1				3-4	22	2	2	1
20210714	1-1	23	1	2	1				3-5	23	3	1	1
	1-2	24	1	3	1				3-6	24	1	1	1
	2-1	25	3	3	3				3-7	25	1	1	1
	2-2	26	1	3	1				3-8	26	2	0	0
	2-3	27	1	1	1				3-9	27	1	1	1
	3-1	28	1	2	1				3-10	28	1	1	1
	3-2	29	1	2	1				3-11	29	2	0	0
	4-1	30	1	3	1				3-12	30	3	0	0
	4-2	31	1	1	1				4-1	31	3	2	2
	4-3	32	1	1	1				4-2	32	1	1	1
20210729	1-1	33	2	0	0				4-3	33	1	1	1
	1-2	34	3	0	0				4-4	34	1	1	1
	1-3	35	2	0	0				4-5	35	1	1	1
	1-4	36	2	3	1				4-6	36	1	1	1
	1-5	37	2	1	1				4-7	37	1	1	1
	2-1	38	2	1	1			20210816	1-1	38	2	2	1
	2-2	39	1	1	1				1-2	39	2	2	1
	2-3	40	1	3	1				1-3	40	2	1	1
	2-4	41	1	1	1				2-1	41	2	1	1
	2-5	42	2	2	2				2-2	42	2	2	1
	2-6	43	2	1	1				2-3	43	2	1	1
	2-7	44	2	1	1				2-4	44	2	1	1
	2-8	45	2	0	0				2-5	45	2	2	1
	2-9	46	1	1	1				3-1	46	2	1	1
	2-10	47	3	0	0				3-2	47	2	1	1
	2-11	48	2	0	0				3-3	48	2	2	1
	4-1	49	2	0	0				3-4	49	2	2	2
	4-2	50	2	0	0				3-5	50	1	1	1
	4-3	51	2	0	0
20221106	1-1	52	5	3	2
	1-2	53	3	2	2					average	2	1.38	1.08
	1-3	54	2	3	2					s.e.	0.137024	0.120847	0.0896251
	1-4	55	1	1	1					TTEST	0.0935356	0.984984	0.400685
	1-5	56	3	2	2
	1-6	57	3	2	1
	1-7	58	3	1	1
	1-8	59	2	1	1
	1-9	60	3	1	1
		average	1.7	1.38333	0.983333
		s.e.	0.114734	0.12598	0.0732293

## Sheet: Fig.4
Behavior
	ctrl-1					ctrl-2					ctrl-3					ctrl-4					ctrl-5					ctrl-6					ctrl-7					ctrl-8					ctrl-9					ctrl-10
date	20200618	20200622	20200624	20200625	average	20200618	20200622	20200624	20200625	average	20200622	20200623	20200625	20200630	average	20200622	20200623	20200625	20200630	average	20200713	20200714			average	20200713	20200714			average	20200713	20200714			average	20200713	20200714			average	20200713	20200714			average	20201020	20201021	20201022
NaCl10																																														1	1.22078	1
NaCl30	1	1	1	1	1	1	1	1	1.13433	1.03358	1.15714	0.901408	1.0597	1.0597	1.04449	0.969231	1	1	0	0.989744	0.970149	0.946667			0.958408	0.75	1.38806			1.06903	0.73913	0.939024			0.839077	0.858974	0.728261			0.793618	0.959459	1			0.97973	0.130952	0.844156	0.9
NaCl100	0.853333	0.869048	0.875	1	0.899345	0.883333	0.791045	0.863014	1.07463	0.903005	0.957143	0.971831	1.1791	0	1.03603	1.10769	1.11111	0.967033	0	1.06195	1.02985	0.866667			0.948259	0.65	1.02985			0.839925	0.76087	0.914634			0.837752	0.769231	0.717391			0.743311	0.837838	0.942857			0.890347	0.345238	0.311688	0.89
NaCl300	0	0.916667	0.4	0.987342	0.768003	1.06667	1.02985	0.410959	0	0.835825	0.671429	1.12676	1.08955	0	0.96258	1.06154	1.125	1.02198	0	1.06951	0.880597	0.853333			0.866965	0.39	0.791045			0.590522	0.804348	0.695122			0.749735	0.74359	0.554348			0.648969	0.905405	0.971429			0.938417	0.130952	1.14286	0.94
NaCl500	0	0.857143	0.1375	0.113924	0.369522	1.06667	0.925373	0.136986	0	0.709675	0.185714	0.760563	0.0597015	0	0.335326	0.892308	0.0416667	0.285714	0	0.406563	0.208955	0.68			0.444478	0.23	0.716418			0.473209	0.282609	0.0853659			0.183987	0.666667	0.130435			0.398551	0.743243	0.742857			0.74305	0.952381	0.038961	0.05
NaCl1000	0	0.0119048	0.0125	0.0759494	0.0334514	0.0166667	0.0746269	0.0136986	0.104478	0.0523674	0.0428571	0.056338	0.0149254	0	0.0380402	0.230769	0.0277778	0.032967	0	0.0971713	0.0597015	0.0133333			0.0365174	0.03	0.149254			0.0896269	0.0543478	0.0365854			0.0454666	0.0512821	0.0217391			0.0365106	0.0405405	0.214286			0.127413	0.0119048	0.012987	0.01
Suc+Q10																																														0.0833333	0.0649351	0.02
Suc+Q30	0.48	0.0238095	0.0375	0.0126582	0.138492	0.166667	0.179104	0.0410959	0.0447761	0.107911	0.0428571	0.0985915	0.0298507	0	0.0570998	0.0769231	0.0694444	0.032967	0	0.0597782	0.0895522	0.426667			0.258109	0.29	0.402985			0.346493	0.0326087	0.365854			0.199231	0.025641	0.0652174			0.0454292	0.0540541	0.328571			0.191313	0.154762	0.0519481	0.22
Suc+Q100	0	0.309524	0.1375	0.151899	0.199641	0.283333	0.850746	0.150685	0.38806	0.418206	0.657143	0.0704225	0.58209	0	0.436552	1.07692	0.847222	0.395604	0	0.77325	0.328358	0.546667			0.437512	0.32	0.701493			0.510746	0.51087	0.341463			0.426166	0.192308	0.206522			0.199415	0.418919	0.557143			0.488031	0.357143	0.38961	0.73
Suc+Q300	0	0.547619	0.8375	0.835443	0.740187	0.95	0.910448	1.08219	1.08955	1.00805	0.828571	0.760563	1.19403	0	0.927722	1.07692	1.22222	1.07692	0	1.12536	0.925373	1			0.962687	0.65	1			0.825	0.75	0.939024			0.844512	0.961538	0.945652			0.953595	0.932432	0.885714			0.909073	0.952381	1.19481	0.93
Suc+Q500	0	0	0	0.898734	0.898734	0	0	0	0.940299	0.940299	0	0	0	1.14925	1.14925	0	0	0	0.923077	0.923077	1	0.866667			0.933333	0.75	1.08955			0.919776	0.76087	0.865854			0.813362	0.974359	0.706522			0.84044	0.864865	1.11429			0.989575	0.595238	0.922078	0.97
Suc+Q1000	0	0.940476	0.8	0.949367	0.896614	0	0.850746	0.808219	1.08955	0.916173	0.985714	1.01408	0.985075	1.10448	1.02234	1.07692	1.04167	1.03297	0	1.05052	1.01493	0.906667			0.960796	0.74	1.07463			0.907313	0.706522	0.914634			0.810578	0.846154	0.836957			0.841555	0.851351	1.08571			0.968533	0.559524	1.05195	0.86
HCl1	1	0.988095	0.775	0	0.921032	1.15	1.19403	1	1.31343	1.16437	1.02857	1.15493	1.23881	0	1.14077	0.969231	1.16667	0	0	1.06795	1.1194	1.08			1.0997	0	1.25373			1.25373	0.880435	0.97561			0.928022	1.01282	0.934783			0.973802	1.18919	1.11429			1.15174	1.05952	0.935065	0
HCl3	0	0.928571	0.625	0.962025	0.838532	0.983333	1.10448	0.684932	0.820896	0.898409	0.957143	0.84507	0.835821	0	0.879345	1.18462	1.08333	0.824176	0	1.03071	1.04478	0.666667			0.855721	0.72	0.865672			0.792836	0.782609	0.902439			0.842524	0.910256	0.75			0.830128	0.905405	0.914286			0.909846	0.119048	1.05195	0.65
HCl5																																														0.214286	0.519481	0.31
HCl10	0	0.0833333	0.0375	0	0.0604167	0.116667	0.104478	0.0684932	0	0.0965458	0.785714	0.802817	0.686567	0	0.758366	0.507692	0.236111	0.285714	0	0.343173	0.58209	0.28			0.431045	0.52	0.552239			0.536119	0.141304	0.634146			0.387725	0.0384615	0.478261			0.258361	0.0675676	0.642857			0.355212	0.0119048	0.0779221	0.04
HCl30	0	0.0714286	0.0125	0.0886076	0.0575121	0.216667	0.0447761	0.0410959	0.0149254	0.079366	0.114286	0.0422535	0.0149254	0	0.0571549	0.0769231	0.0555556	0.0659341	0	0.0661376	0.0746269	0.106667			0.0906468	0.05	0.0895522			0.0697761	0.0108696	0.0609756			0.0359226	0.0128205	0.0543478			0.0335842	0.0405405	0.2			0.12027	0.0119048	0.038961	0.05
QHCl0.01	0.973333	0.97619	1.275	1.18987	1.1036	1.21667	1.28358	1.05479	1.23881	1.19846	1.01429	1.09859	1.50746	0	1.20678	1.24615	1.18056	1.15385	0	1.19352	1.07463	1			1.03731	0.64	1.50746			1.07373	0.826087	1.18293			1.00451	1.30769	0.804348			1.05602	1.10811	1.11429			1.1112
QHCl0.03	0.92	0.940476	1	0.898734	0.939803	1.2	0.970149	0.863014	1.0597	1.02322	0.985714	0.985915	1.0597	0	1.01044	0.8	1.09722	1.04396	0	0.980393	0.850746	0.693333			0.77204	0.5	1.08955			0.794776	0.565217	1.02439			0.794804	0.75641	0.771739			0.764075	0.5	1.08571			0.792857
QHCl0.1	0	0.238095	0.625	0.949367	0.604154	0	0.80597	0.684932	0.208955	0.566619	0.242857	0.873239	0.447761	0	0.521286	0.292308	0.513889	0.582418	0	0.462871						0.22	0.41791			0.318955	0.152174	0.560976			0.356575	0.141026	0.521739			0.331382	0.189189	0.642857			0.416023
QHCl0.3	0	0.0714286	0.0875	0	0.0794643	0.433333	0.358209	0.0821918	0	0.291245	0.171429	0.422535	0.164179	0	0.252714	0.0769231	0.263889	0	0.0549451	0.131919	0.134328	0.133333			0.133831	0.07	0.298507			0.184254	0.0978261	0.47561			0.286718	0.0897436	0.076087			0.0829153	0.162162	0.228571			0.195367
QHCl1	0	0.0595238	0.0375	0.0379747	0.0449995	0.05	0.0746269	0.0821918	0.0447761	0.0628987	0.0285714	0.028169	0.0447761	0	0.0338389	0.0307692	0.125	0.032967	0	0.0629121	0.0447761	0.146667			0.0957214	0.06	0.223881			0.14194	0.0108696	0.134146			0.072508	0.025641	0.173913			0.099777	0.0135135	0.128571			0.0710425
MPG+Q1	0	0.0238095	0.0125	0.0379747	0.0247614	0.466667	0.0447761	0.0273973	0	0.179613	0.0428571	0.140845	0.0298507	0	0.0711843	0.0307692	0.0416667	0.021978	0	0.0314713	0.0298507	0.0266667			0.0282587	0.14	0.119403			0.129701	0.0434783	0.134146			0.0888123	0.128205	0.304348			0.216276	0.0675676	0.157143			0.112355
MPG+Q10	0	0.130952	0.1375	0.0506329	0.106362	1.11667	0.253731	0.150685	0.820896	0.585495	0.528571	0.140845	0.283582	0	0.317666	0.230769	0.152778	0.043956	0	0.142501	0.104478	0.133333			0.118905	0.12	0.716418			0.418209	0.0869565	0.170732			0.128844	0.192308	0.467391			0.329849	0.175676	0.457143			0.316409
MPG+Q100	0	0.75	0.75	0.987342	0.829114	0.783333	0.820896	0.794521	0.955224	0.838493	0.942857	0.225352	0.955224	0	0.707811	1.01538	0.916667	0	0	0.966026	0.880597	0.866667			0.873632	0.66	1.01493			0.837463	0.217391	0.853659			0.535525	0.717949	0.521739			0.619844	0.702703	0.871429			0.787066
MPG+Q300	0	0	0	0.936709	0.936709	0	0	0	0.641791	0.641791	0	0	0	1.16418	1.16418	0	0	0	0.824176	0.824176	0.925373	0.906667			0.91602	0.74	1.14925			0.944627	0.717391	0.865854			0.791622	0.782051	0.782609			0.78233	0.932432	0.928571			0.930502
KCl10	0.48	0.880952	0.25	1.01266	0.655903	0	1.02985	0.794521	1.04478	0.956382	1.1	0.887324	0.925373	0	0.970899	1.10769	0.680556	0.725275	0	0.837841	1.1194	0.893333			1.00637	0.76	1.23881			0.999403	0.847826	0.95122			0.899523	0.935897	0.771739			0.853818	0.959459	1.05714			1.0083
KCl100	0.44	0.77381	0.625	0	0.612937	0.933333	0.850746	0.684932	0	0.823004	0.971429	0.788732	0.223881	0	0.661347	0.0923077	0.152778	0.0989011	0	0.114662	0.925373	0.4			0.662687	0.62	0.358209			0.489104	0.0869565	0.756098			0.421527	0.294872	0.576087			0.435479	0.918919	0.657143			0.788031
KCl1000	0	0.0833333	0.0125	0.0253165	0.0403833	0.0333333	0.0746269	0.0136986	0	0.0405529	0.157143	0.028169	0.0298507	0	0.0717209	0.0153846	0.0138889	0.010989	0	0.0134208	0.0298507	0.04			0.0349254	0.02	0.0447761			0.0323881	0.0217391	0.0365854			0.0291622	0.025641	0.0326087			0.0291249	0.0945946	0.0285714			0.061583
DDW	75	84	80	79	79.5	60	67	73	67	66.75	70	71	67	67	68.75	65	72	91	91	79.75	67	75			71	100	67			83.5	92	82			87	78	92			85	74	70			72	84	77	100
				ctrl	ctrl	ctrl	ctrl	ctrl	ctrl	ctrl	ctrl	ctrl	ctrl	ctrl	ctrl	ctrl	ctrl	ctrl	ctrl	ctrl	ctrl	ctrl	ctrl	ctrl	rise	rise	rise	rise	rise	rise	rise	rise	rise	rise	rise	rise	rise	rise	rise	rise	rise	rise	rise	rise			ctrl	rise	ctrl
			濃度	1	2	3	4	5	6	7	8	9	10	11	12	13	14	15	16	17	18	19	20	21	1	2	3	4	5	6	7	8	9	10	11	12	13	14	15	16	17	18	19	20		濃度	ave.	ave.	S.E.
		NaCl	10										1.07359	0.993842	0.849474	1.10158	0.904964	0.817188	0.983486	0.998958	0.873656														0.897196	0.858364	0.959372	1.01651	1.01938	0.970279	1.01957	1.05513	1.0532		NaCl	10	0.955193	0.983223	0.0331346
		NaCl	30	1	1.03358	1.04449	0.989744	0.958408	1.06903	0.839077	0.793618	0.97973	0.625036	0.752051	0.634628	0.733413	0.729792	0.854105	0.952868	0.851957	0.833616	1.03255	0.781506	0.812361	1.03571	1.12273	1.06338	1.0131	1.02609	1	0.925676	0.901961	0.872043	1.00966	0.896437	0.861911	0.777937	0.95107	0.81917	0.723349	1.00099	0.664109	0.956857		NaCl	30	0.871503	0.927483	0.0296261
		NaCl	100	0.899345	0.903005	1.03603	1.06195	0.948259	0.839925	0.837752	0.743311	0.890347	0.515642	1.06874	0.777616	0.807357	0.90598	0.87488	0.987196	0.865227	0.829069	1.02092	0.761347	0.905158	1.0016	1.11116	0.842521	0.964286	0.872101	0.533211	0.733749	0.631132	0.766667	0.862936	0.942711	0.882627	0.825038	0.892567	0.647983	0.767273	0.922741	1.08419	0.921922		NaCl	100	0.879955	0.852969	0.0275554
		NaCl	300	0.768003	0.835825	0.96258	1.06951	0.866965	0.590522	0.749735	0.648969	0.938417	0.737937	0.864123	0.766316	0.738683	0.976595	0.967072	0.736599	0.98851	0.830167	0.765905	0.71774	0.734981	0.772798	1.02623	0.972492	0.460714	0.546377	0.169231	1.07692	0.903368	0.708781	1.03953	0.916007	0.855782	0.725863	0.597897	0.483699	0.373007	0.4967	1.09269	0.953654		NaCl	300	0.821674	0.745881	0.0271218
		NaCl	500	0.369522	0.709675	0.335326	0.406563	0.444478	0.473209	0.183987	0.398551	0.74305	0.347114	0.429845	0.0295015	0.310727	0.753873	0.94273	0.321672	0.993674	0.618137	0.076362	0.262892	0.456936	0.623136	1.21818	0.733061	0.485714	0.286957	0.0307692	0.627859	0.55097	0.354839	0.701511	0.523183	0.737142	0.429385	0.0163676	0.321887	0.261891	0.244956	0.674552	0.577628		NaCl	500	0.457515	0.494736	0.0557402
		NaCl	1000	0.0334514	0.0523674	0.0380402	0.0971713	0.0365174	0.0896269	0.0454666	0.0365106	0.127413	0.0116306	0.0285952	0.0217822	0.0183159	0.0559357	0.173134	0.0326791	0.225155	0.0811405	0.0306541	0.00738307	0.0448303	0.112499	0.144556	0.142723	0.022619	0.0228261	0.0153846	0.0241973	0.0892796	0.0326165	0.013803	0.0636041	0.0683803	0.016821	0.0128215	0.0158816	0.0224822	0.0162503	0.0303298	0.0174675		NaCl	1000	0.0613238	0.0465549	0.0120511
		Suc+Q	10										0.0560895	0.144947	0.0594737	0.0577511	0.0479597	0.0542241	0.0801824	0.0546386	0.0428751														0.0755242	0.0742261	0.124884	0.0908356	0.0428653	0.0503923	0.185453	0.205513	0.0974474		Suc+Q	10	0.0664602	0.105238	0.0103875
		Suc+Q	30	0.138492	0.107911	0.0570998	0.0597782	0.258109	0.346493	0.199231	0.0454292	0.191313	0.142237	0.693108	0.391842	0.315368	0.0534399	0.116481	0.213018	0.365271	0.180258	0.396487	0.103316	0.353848	0.215007	0.279546	0.296209		0.206884	0.153846	0.173181	0.164769	0.170072	0.265142	0.218136	0.255374	0.1781	0.408233	0.322486	0.331783	0.122782	0.252516	0.240841		Suc+Q	30	0.225168	0.236384	0.0349288
		Suc+Q	100	0.199641	0.418206	0.436552	0.77325	0.437512	0.510746	0.426166	0.199415	0.488031	0.492251	0.678966	0.392448	0.169989	0.132564	0.242134	0.385655	0.472826	0.319196	0.939059	0.639225	0.596011	0.364734	0.493815	0.506077	0.292857	0.651087	0.353846	0.291996	0.361665	0.479032	0.509737	0.193972	0.476394	0.195072	0.217772	0.472851	0.31523	0.254886	0.387541	0.351201		Suc+Q	100	0.445231	0.377356	0.0445751
		Suc+Q	300	0.740187	1.00805	0.927722	1.12536	0.962687	0.825	0.844512	0.953595	0.909073	1.02573	1.03085	0.689671	0.799266	0.750176	0.743808	0.749005	0.973922	0.876334	1.07945	0.949111	0.848496	1.08171	0.666753	1.0709	0.578571	1.04674	0.815385	1.04878	1.07539	1.19167	0.719073	0.940743	0.866748	0.591129	0.747337	0.823455	0.821109	0.845169	1.0684	0.968969		Suc+Q	300	0.89581	0.893054	0.0269143
		Suc+Q	500	0.898734	0.940299	1.14925	0.923077	0.933333	0.919776	0.813362	0.84044	0.989575	0.829105	0.987976	0.981498	1.02814	0.95418	0.824833	0.94063	0.946256	0.801876	0.959525	0.84171	0.839208	0.930014	0.929577	0.985915	0.796429	0.932246	0.740781	0.933426	0.952945	0.967742	0.783288	0.939613	0.830381	0.71646	0.889078	0.779935	0.798139	0.852123	0.96332	0.885385		Suc+Q	500	0.921085	0.874042	0.0185163
		Suc+Q	1000	0.896614	0.916173	1.02234	1.05052	0.960796	0.907313	0.810578	0.841555	0.968533	0.823824	1.03644	0.963169	1.06838	1.01985	0.825679	0.966086	0.86706	0.746795	1.04591	0.546469	0.89925	0.968136	1.07646	0.992126	0.944048	1.0529	0.968987	1.01291	1.056	1.18871	0.964546	0.989653	0.809945	0.753452	0.818699	0.685904	0.683844	0.830895	0.836873	0.886386		Suc+Q	1000	0.913492	0.92213	0.0269824
		HCl	1	0.921032	1.16437	1.14077	1.06795	1.0997	1.25373	0.928022	0.973802	1.15174	0.997294	1.08456	0.974481	1.07863	1.06638	1.1461	1.13166	1.07674	0.945979	1.11242	1.06265	0.934981	1.05057	1.09851	1.07513	1.12143	1.05	1.08632	1.09044	0.881459	1.22043	1.0815	1.00894	0.99192	0.957085	0.997457	0.956515	0.767	1.03102	1.24862	1.03759		HCl	1	1.06252	1.03957	0.0198494
		HCl	3	0.838532	0.898409	0.879345	1.03071	0.855721	0.792836	0.842524	0.830128	0.909846	0.606999	0.74969	0.738418	0.7509	0.8785	0.912005	0.775899	0.871044	0.746967	0.959695	0.830539	0.79097	0.895469	0.946121	0.862318	0.559524	0.702899	0.518315	0.4766	0.377778	0.42043	0.638673	0.842442	0.803206	0.788353	0.68983	0.596948	0.608666	0.377012	0.528265	0.539039		HCl	3	0.832842	0.640626	0.0198583
		HCl	5										0.347922	0.512689	0.706923	0.668471	0.57166	0.620329	0.710352	0.483461	0.624805	0.658943	0.682085	0.688285											0.181039	0.337729	0.149092	0.621562	0.411488	0.170562	0.714666	0.256597	0.351001		HCl	5	0.606327	0.354859	0.0316711
		HCl	10	0.0604167	0.0965458	0.758366	0.343173	0.431045	0.536119	0.387725	0.258361	0.355212	0.0432756	0.110146	0.0418936	0.0714818	0.310845	0.383177	0.296934	0.204989	0.417192	0.849982	0.436128	0.44861	0.204114	0.274154	0.352452	0.0892857	0.450725	0.184615	0.139189	0.231278	0.0663082	0.315857	0.207668	0.0950563	0.0657098	0.299334	0.0934066	0.279867	0.0474961	0.283087	0.135536		HCl	10	0.325791	0.200797	0.0482031
		HCl	30	0.0575121	0.079366	0.0571549	0.0661376	0.0906468	0.0697761	0.0359226	0.0335842	0.12027	0.0336219	0.0619042	0.029677	0.0464357	0.0639412	0.029701	0.0466734	0.0400283	0.0324984	0.0443817	0.0652712	0.0900753	0.0377298	0.0335669	0.0316119	0.0309524	0.0978261	0.0786325	0.0357011	0.075705	0.0164875	0.0216461	0.035693	0.0266455	0.0691502	0.0656429	0.0366725	0.044563	0.0800443	0.0487059	0.0338839		HCl	30	0.0568847	0.0474137	0.00521297
		QHCl	0.01	1.1036	1.19846	1.20678	1.19352	1.03731	1.07373	1.00451	1.05602	1.1112										1.21109	0.900531	0	1.27944		1.1779	1.17381	1.14674		1.08482	0.836479	1.16962	1.17582	1.20904	1.12215									QHCl	0.01	1.00806	1.13758	0.0955983
		QHCl	0.03	0.939803	1.02322	1.01044	0.980393	0.77204	0.794776	0.794804	0.764075	0.792857										0.68259		0	1.09881	0.89188	1.11115	0.957143	1.08333	0.957631	1.0422	0.439587	0.760573	0.977158	0.988563	0.932655									QHCl	0.03	0.777727	0.936725	0.0851044
		QHCl	0.1	0.604154	0.566619	0.521286	0.462871		0.318955	0.356575	0.331382	0.416023										0.444615			0.851392	0.755547	0.433365	0.444048			0.377235	0.613965	0.405376	0.672464	0.229498	0.348126									QHCl	0.1	0.446942	0.513102	0.0340916
		QHCl	0.3	0.0794643	0.291245	0.252714	0.131919	0.133831	0.184254	0.286718	0.0829153	0.195367										0.0795968	0.0446673		0.290561	0.240777	0.0866083	0.1		0.138462	0.224428	0.148182	0.0975806	0.254049	0.177121	0.19101									QHCl	0.3	0.160245	0.177162	0.0265235
		QHCl	1	0.0449995	0.0628987	0.0338389	0.0629121	0.0957214	0.14194	0.072508	0.099777	0.0710425										0.0139875	0.0215001	0.0155655	0.0411674	0.0549474	0.0814497	0.122619		0.0923077	0.051848	0.0796791	0.0657706	0.0554626	0.0420738	0.0128842									QHCl	1	0.0613909	0.0636554	0.0111218
		MPG+Q	1	0.0247614	0.179613	0.0711843	0.0314713	0.0282587	0.129701	0.0888123	0.216276	0.112355										0.0638082	0.0461055	0.0953505	0.222842	0.186418	0.0837559	0.0154762	0.0923913	0.0153846	0.0529106	0.0660462	0.115054	0.0597613	0.101569	0.0727168									MPG+Q	1	0.0906416	0.0903605	0.0175244
		MPG+Q	10	0.106362	0.585495	0.317666	0.142501	0.118905	0.418209	0.128844	0.329849	0.316409										0.782733		0.130663	0.744118	0.479332	0.232926	0.210714	0.773188	0.384615	0.335655	0.25242	0.317473	0.324211	0.678565	0.299531									MPG+Q	10	0.307058	0.419396	0.0662298
		MPG+Q	100	0.829114	0.838493	0.707811	0.966026	0.873632	0.837463	0.535525	0.619844	0.787066										0.809659	0.800092	0.716048	0.984166	0.757561	0.836495	0.871429	0.922826	0.630769	0.890956	0.842144	0.750538	0.616283	0.772428	0.755302									MPG+Q	100	0.776731	0.802575	0.0335334
		MPG+Q	300	0.936709	0.641791	1.16418	0.824176	0.91602	0.944627	0.791622	0.78233	0.930502										0.709677		0.786113	1.02742	1.02817	0.985915	0.928571	0.88442	0.826374	1.01538	0.682353	1.0836	0.855669	0.768676	0.714761									MPG+Q	300	0.857068	0.900109	0.042773
		KCl	10	0.655903	0.956382	0.970899	0.837841	1.00637	0.999403	0.899523	0.853818	1.0083										0.995645	0.945741	0.755616	0.942178	0.903703	0.934022	1.0381	1.07609	0.984127	0.883472	0.891818	0.793907	1.19604	1.03452	1.06793									KCl	10	0.90712	0.978825	0.0323556
		KCl	100	0.612937	0.823004	0.661347	0.114662	0.662687	0.489104	0.421527	0.435479	0.788031										0.715869	0.391185	0.790698	0.805705	0.759146	0.603994	0.410714	0.897826	0.153846	0.134927	0.379056	0.616667	0.365814	0.609648	0.344333									KCl	100	0.575544	0.506806	0.0606739
		KCl	1000	0.0403833	0.0405529	0.0717209	0.0134208	0.0349254	0.0323881	0.0291622	0.0291249	0.061583										0.027043	0.037513	0.0516324	0.0351758	0.0339036	0.0229734	0.0392857	0.0228261	0.0153846	0.0332063	0.0347548	0.0496416	0.0370482	0.0388212	0.0739821									KCl	1000	0.0391208	0.0364169	0.0046044
[truncated: 143 more columns]

## Sheet: Fig.5
CT nerve response
	3mM HCl		100mM NaCl		300mM Suc		100mM MPG		10mM QHCl
n	ctrl	rise	ctrl	rise	ctrl	rise	ctrl	rise	ctrl	rise
1	0.310245	0.121945	0.755533	0.835257	1.14717	1.02292	0.478244	0.541141	0.577565	0.651879
2	0.151687	0.172704	0.731912	0.73876	0.885251	1.05107	0.437515	0.461135	0.596155	0.554604
3	0.143176	0.401568	0.761912	0.91868	0.797732	1.42783	0.446175	0.478878	0.610385749 34	0.413581
4	0.221224	0.314393	0.5144	0.87362		1.22463	0.365146	0.499057		0.532354
5		0.31041	0.878598	0.764938		0.735959		0.4698		0.491647
ave.	0.206583	0.264204	0.728471	0.826251	0.943384	1.09248	0.43177	0.490002	0.58686	0.528813
S.E.	0.0387235	0.0510553	0.0772087	0.0333782	0.104978	0.114801	0.023873	0.014252	0.00929498	0.0390402
TTEST		0.419201		0.188456		0.417279		0.0637596		0.416163
GL nerve response
Control	920#1	920#2	920#3	921#1	921#2	921#3	AVE	STDEV	SE
HCl	0.393556	0.599812	0.279455	0.492922	0.31209	0.400978	0.413136	0.118174	0.0482444
NaCl	0.663032	0.62946	0.715403	0.664154	0.579522	0.654791	0.65106	0.0448398	0.0183058
Suc	0.116005	0.159171	0.230219	0.315609	0.242787	0.146262	0.201675	0.0744343	0.0303877
MPG	0.806486	0.130959	0.370164	0.445284	0.171507	0.120292	0.340782	0.26456	0.108006
QHCl	1.09924	0.815535	0.435866	0.883851	0.667389	1.06187	0.827291	0.249439	0.101833
Risedronate	920#1	920#2	920#3	921#1	921#2		AVE	STDEV	SE	TTEST
HCl	0.193852	0.317402	0.480563	0.235931	0.691988		0.383947	0.204143	0.0912953	0.386476
NaCl	0.758597	0.645315	1.07072	0.271018	0.685616		0.686253	0.285983	0.127896	0.385399
Suc	0.316349	0.297023	0.133262	0.218047	0.233589		0.239654	0.0724506	0.0324009	0.207984
MPG	0.341514	0.352687	0.124496	0.26103	0.417875		0.299521	0.112598	0.0503553	0.377055
QHCl	0.678846	1.02626	0.933137	0.614728	0.614728		0.773539	0.192839	0.0862403	0.351838

## Sheet: Fig.6
DNA microarray analysis
	FP	CV
DSG1	2066.6	595.9
DSG2	789.2	1268
DSG3	2324.3	4953.2
Krt8	601.2	4510.2
Trpm5	30	302.3
T1R2	12.7	461.4
CA4	17.4	70.1
Actb	3436.9	3737.9
qPCR
n	1	2	3	4	5	6	7	8	9	10	11		1	2	3	4	5	6	7	8	sham	sham	sham	sham	sham	sham	sham	sham	sham	sham	sham		rise	rise	rise	rise	rise	rise	rise	rise		average		S.E.
	ctrl9	ctrl10	ctrl11	ctrl2	ctrl3	ctrl4	ctrl13	ctrl14	ctrl15	ctrl16	ctrl12		rise3	rise4	rise8	rise5	rise6	rise1	rise2	rise7	/sham	/sham	/sham	/sham	/sham	/sham	/sham	/sham	/sham	/sham	/sham		/sham	/sham	/sham	/sham	/sham	/sham	/sham	/sham		sham/sham	rise/sham	sham/sham	rise/sham	t test
FDPS	0.0479542	0.338597	0.0686752	0.049966	0.0256445	0.0280368	0.000491459	0.0619788	0.146946	0.117521			0.167855	0.215482		0.210838		0.23146		0.130782	0.54136	3.82246	0.775281	0.564071	0.289503	0.31651	0.00554812	0.699685	1.65889	1.3267			1.89493	2.43259		2.38017		2.61297		1.47641	FDPS	1	2.15941	0.349747	0.208028	0.0452473	*
Otop1	0.00257658	0.00020633	0.0206439	0.00542834	0.0158478	0.0128631	0.018608	0.000821696	0.0170141	0.0203768	0.0122021			0.0164144		0.0176974	0.0078853	0.0187588	0.0138028		0.223893	0.0179292	1.79387	0.471699	1.3771	1.11775	1.61695	0.0714018	1.47845	1.77065	1.06031			1.42634		1.53782	0.685198	1.63006	1.1994		Otop1	1	1.29576	0.206741	0.168741	0.386599
PKD2L1	0.000534747	0.00285707	0.0028571	0.00272015	0.00105379	0.00242075		0.00063674	0.00433554	0.00256631	0.00269053		0.00342337			0.00205145	0.00080322	0.00362474	0.00353021		0.235855	1.26014	1.26015	1.19974	0.464785	1.06769		0.28084	1.91223	1.13189	1.18668		1.50991			0.904811	0.354267	1.59872	1.55703		PKD2L1	1	1.18495	0.165052	0.243286	0.534224
PKD1L3			0.000756202						0.00164777	0.000852206	0.000382967					0.000420762	0.000233862	0.00150669	0.00176567				0.831188						1.81116	0.936711	0.420943					0.462485	0.257052	1.6561	1.94075		PKD1L3	1	1.0791	0.292374	0.421441	0.882503
CA4		0.0193765	0.00484715	0.00316116	0.00227992	0.00351076		0.00184235	0.00772918	0.00582283	0.00205971		0.00648078	0.00326126		0.00399718	0.00325653	0.00600671	0.00684183			3.4444	0.861639	0.561933	0.405283	0.62408		0.327499	1.37395	1.03508	0.366139		1.15203	0.579727		0.710545	0.578886	1.06776	1.21622		CA4	1	0.884195	0.326519	0.119964	0.785218
T1R3	0.00583302	0.000284356	0.02624	0.0134427	0.00853648	0.0114004	0.0264871	0.00183776	0.0276998	0.0338659	0.0267588		0.0332176	0.0337403		0.0269874	0.0144373	0.0269505	0.0257944		0.351799	0.0171499	1.58258	0.810748	0.514849	0.687575	1.59748	0.110838	1.67062	2.0425	1.61387		2.00341	2.03493		1.62765	0.870738	1.62543	1.5557		T1R3	1	1.61964	0.216487	0.171735	0.0735364
Gust	0.0489996	0.00202692	0.0459026	0.035086	0.042828	0.118603	0.0138373	0.0161975	0.0907372	0.0715509	0.0329948			0.0308579	0.0468807	0.0423228	0.0101429	0.050945	0.0669628		1.039	0.0429794	0.973331	0.743972	0.908137	2.51488	0.29341	0.343456	1.92402	1.51718	0.69963			0.654319	0.99407	0.897423	0.215073	1.08025	1.4199		Gust	1	0.876839	0.222155	0.167123	0.712586
ENaCα			0.0805434		0.0611747		0.0645525	0.0143011	0.0807253	0.116775			0.151732	0.0650473		0.142422	0.0365928						1.15592		0.877953		0.926431	0.205244	1.15854	1.67591			2.1776	0.933531		2.04399	0.525164				ENaC	1	1.42007	0.19649	0.408319	0.330666
Krt8	0.0459676	0.0378895	0.0631961	0.162589	0.296766	0.243764	0.70654	0.01724	0.551913	0.0751213			0.197406	0.237718	0.332074	0.0575324	0.104285	0.0644319	0.0634095		0.20885	0.172148	0.287126	0.738709	1.34833	1.10752	3.21011	0.0783287	2.50757	0.341307			0.8969	1.08005	1.50875	0.261394	0.47381	0.292741	0.288096		Krt8	1	0.685963	0.340935	0.183547	0.484893
DSG1			1.00478						0.302434	0.571287	0.975952					0.869469	0.82657	0.642197	0.672386				1.40802						0.423806	0.800555	1.36762					1.2184	1.15829	0.899922	0.942227		DSG1	1	1.05471	0.23689	0.0785998	0.833761
DSG2	0.91115	1.53074	1.42926	1.99059		1.69145	2.05886		3.07233	1.73453	2.91699		0.732356	1.11164			1.11376			1.29146	0.473027	0.794689	0.742004	1.03342		0.878125	1.06887		1.59501	0.900489	1.51437		0.380206	0.57711			0.578215			0.670465	DSG2	1	0.551499	0.119933	0.0611447	0.0364132	*
DSG3			0.513824						1.20047	1.34676	0.400642					1.38933	0.962578	0.606069	0.460927				0.593724						1.38715	1.55619	0.462942					1.60537	1.11226	0.700313	0.532601		DSG3	1	0.987634	0.27579	0.239223	0.974079
CK10			0.0144775						0.010961	0.0500889	0.0235985					0.015211	0.054869	0.0248963	0.0397898				0.584207						0.442305	2.02122	0.952265					0.613806	2.21411	1.00464	1.60563		CK10	1	1.35954	0.356964	0.350349	0.49926
